# Supplementary material for: MCP-1, KC-like and IL-8 as critical mediators of pathogenesis caused by Babesia canis
Source: PLoS One. 2018 Jan 5;13(1):e0190474. doi: 10.1371/journal.pone.0190474 (PMC5756041; doi:10.1371/journal.pone.0190474)
Supplement: S1 Table — (XLSX) [file pone.0190474.s001.xlsx]

## Sheet: CYTOKINES
Healthy	Var 1	Var 2	Var 3	Var 4	Var 5	Var 6	Var 7	Var 8	Var 9	Var 10
	SampleID	GM-CSF (pg/ml)	KC-like (pg/ml)	IL-2 (pg/ml)	IL-7 (pg/ml)	IL-8 (pg/ml)	IL-10 (pg/ml)	IL-15 (pg/ml)	IL-18 (pg/ml)	MCP-1 (pg/ml)			B	UNCOMPLICATED BABESIOSIS
	H1	88.9	269.1	17.2	58.1	122.1	0.8	142.2	2	221			BK	COMPLICATED BABESIOSIS
	H2	90.8	31.8	12.1	49	128.9	0.8	90.9	2	166.7
	H3	87.9	37.4	43.4	43.4	133.1	0.8	75.1	225	177.3
	H4	102.6	30.7	12.1	39.4	129.9	0.8	89.4	2	159.5
	H5	69.5	28.7	43.4	80.2	135.3	0.8	55	83	197.9
	H6	86.4	43.5	10	109.4	139.2	0.8	61.2	839.7	792.1
	H7	130.7	52.7	12.1	55.5	229.2	0.8	81.3	2	224.4
	H8	60.8	33.2	69.9	45.4	219.3	0.8	53.4	82.9	240.6
	HI1	80.4	33.5	64.6	63.6	137.2	0.8	107.9	82.9	187.7
	HI2	59.7	41.4	17.3	54.1	135.8	0.8	94.9	2	177.3
	HI3	74.2	51.7	48.7	43.4	137.4	0.8	58.7	225	177.2
	HI4	85.9	44.8	12.1	47.4	180.3	0.8	72.9	2	163
	HI5	82.1	27.6	75.2	76	140	0.8	78.7	144.9	227.6
	HI6	98.4	45.7	13.5	91.5	130.5	0.8	112.2	534.2	349.9
	HI7	153.6	32.2	12.1	43.3	235.1	0.8	41.6	2	184.2
	HI8	91.2	45.1	75.2	67.7	228	0.8	64.5	83	197.8
Diseased day 1	BK16	590.7	543.2	96.5	131.3	1183.8	412.2	135.6	144.9	1232.3	Dead
	BK17	246.7	531.6	333.7	235.3	115.2	633.1	12	2	582.6	Dead
	BK18	163.6	747.3	48.7	110.1	1225.4	340.2	160	82.9	569.9	Dead
	BK1	160.3	1545.9	123.3	193.2	3290.2	527.6	320.3	144.9	881.4	Dead
	BK7	235.5	553.3	121.1	105	567.7	787	461.3	2	643.4	Dead
	BK9	246.7	787.2	32.9	76	10	767.3	135.6	257.9	1921.4	Dead
	BK10	706.9	208.3	2513.7	938.9	560.2	353.2	2574.6	1672	1780.5	Dead
	BK11	439.3	2739.3	22.5	35.3	3405.6	1499.3	57.8	188.3	1826.9	Dead
	BK12	781.7	1332.8	1769.7	1957	6501.8	410.8	5436.4	2278.2	741.8	Dead
	BK2	131.5	767.9	224.1	147.4	731.8	764.8	100.7	225	507.1
	BK4	507.8	531.6	450.4	688.9	902.3	624.9	253.3	466.8	476
	BK5	393.1	162.3	172.8	384	455.6	179.6	12	83	180.8
	BK6	182.1	485.7	59.3	114.5	856.3	794.4	342.2	144.9	874.5
	BK3	396.4	307.5	112.6	101.4	912.8	181.3	320.3	188.4	294.2
	BK14	262.2	1369.9	139.5	217.2	1517.2	559.6	275.8	878.3	284.9
	BK8	285.4	580.7	182.8	145.8	1896.9	733.6	716.5	395.2	362.2
	BK13	135.5	2608.4	560.1	77.2	3162.4	302.5	228.9	83	389.8
	BK15	193.6	457.1	69.4	105.9	483.6	1223.1	320.3	316.7	435.9
	B10	135.5	329.9	187	35.3	429.9	1074.9	298.2	2	435.9
	B8	220.5	193.3	96.5	84.4	600.7	312.4	160	82.7	284.9
	B11	130.3	217.8	69.9	55.5	1172.4	0.8	110.6	316.7	224.4
	B12	139.3	329.9	90.4	80.2	795.9	619.5	159.9	443.5	201.2
	B5	143	103.9	90.7	43.4	349	2106.1	57.8	188.4	211.2
	B6	150.2	206.9	22.5	80.2	474.4	719.6	160	489.7	163
	B7	139.3	570.6	71.8	35.3	1482.2	654.6	57.8	144.9	405.1
	B2	139.3	968.9	106.3	35.3	4009.9	322	28.9	2	177.3
	B1	143	694.4	27.7	67.7	891.7	423	42.2	466.8	337.6
	B3	135.5	356.5	61.8	31.3	577.4	331.2	12	2	170.2
	B4	160.3	930	89.4	43.4	5018.8	461.1	110.6	83	234.1
	B9	212.6	246.6	101.9	118.9	501.2	878.6	298.2	188.4	352.9
	B13	143	346.7	22.5	51.4	572.6	264.4	342.2	82.9	166.7
Diseased day 7	BK16	687.9	898.6	64.6	55.5	1594.3	0.8	110.6	83	2132.8	Dead
	BK17	360.3	1517.7	17.3	47.4	510.5	0.8	57.8	83	1174.2	Dead
	BK18	243	2183.7	22.5	76	6704.5	0.8	57.9	2	191	Dead
	BK 1	153.6	1994.8	64.6	51.4	4678.2	0.8	253.3	83	741.8	Dead
	BK7	139.3	1368.4	12.1	39.4	8818.5	0.8	57.8	2	180.8	Dead
	BK9	253.6	379	48.7	84.4	425.2	239	207.3	225	497.8	Dead
	BK10	1568.7	110.5	932.4	1484	8449.1	0.8	2179.8	6394.2	2551.5	Dead
	BK12	2821.8	830.1	4037.9	3633.4	4297.2	0.8	5547.7	8748.1	7666.7	Dead
	BK2	143	637.4	69.6	39.4	1608.4	0.8	28.9	257.9	155.8
	BK4	777.2	481.4	1444.1	1072.9	4264	0.8	2183.8	820.4	365.2
	BK5	139.3	819.7	17.3	47.4	914.3	547.7	28.6	83	234.1
	BK6	173	300.6	48.7	110.1	1304.8	0.8	253.3	188.4	374.5
	BK3	396.4	479.9	215.7	136.8	1345.6	0.8	253.3	288.2	288
	BK14	576.9	1430.4	670.3	440.9	1910.8	0.8	696.3	741.7	569.9
	BK8	247.9	343.9	112.6	88.6	2121.7	0.8	533.2	257.9	227.6
	BK13	135.5	1794.1	12.1	35.3	1286	0.8	84.8	2	155.8
	BK15	390.7	1071.5	48.7	118.9	4407.8	0.8	428.3	370	266
	B10	145.6	281.1	17.3	39.4	1404.5	0.8	342.2	2	155.8
	B8	247.3	440	112.6	105.8	2852.2	0.8	183.9	144.9	247
	B11	150.2	452.8	27.7	43.4	2849.7	0.8	84.8	2	177.3
	B12	145.6	574.9	17.3	84.4	4352	0.8	230.4	489.7	163
	B5	169	303.4	96.5	67.7	1391.2	0.8	135.6	370	262.9
	B6	215.3	390.3	101.9	183.2	2006.8	0.8	470.6	761.6	207.9
	B7	139.3	692.9	12.1	39.4	3173.8	0.8	57.8	145	191
	B2	150.2	2009.4	27.7	51.4	6293.8	0.8	84.8	83	191
	B1	153.6	117.1	27.7	92.9	3825.2	0.8	135.6	489.7	180.8
	B3	143	547.5	17.3	43.4	4182.3	0.8	28.8	2	159.5
	B4	190.7	747.3	32.9	55.5	4032.9	0.8	230.5	144.9	234.1
	B9	271.6	362.1	276.3	169	2657.8	0.8	696.4	316.7	281.7
	B13	201.9	234.3	232.1	110.1	2280	0.8	1109.1	257.9	240.6

## Sheet: HEMATOLOGY
Sample ID	Leuko	Lymph	Neseg. Neut	Seg. Neut	Mono	Eos	Thromb	HMT	Eryt	Lymph %	Nes. Neut %	Seg neut %	Mono %	Eos %	Total gran	n:l							REFERENCE RANGES USED
H1	11.3	2.8	0	7.9	0.2	0.3	225	51	7.2	25	0	70	2	3	70	2.8
H2	13.8	3.8	0	8.7	0.4	0.8	196	52	7.5	28	0	63	3	6	63	2.2			Urea	mmol/L		3.3-8.3			Erythrocytes (xE12/l)	5.5-8.5
H3	8.2	1.6	0	5.7	0.1	0.7	195	52	7.9	20	0	70	1	9	70	3.5			Creatinine	µmol/L		44-140			Hemoglobin (g/l)	120-180
H4	9.5	2.3	0	6	0.4	0.8	248	54	8	24	0	63	5	8	63	2.6			Protein	g/L		55-75			Hematocrit (% )	37-55
H5	10.4	3.5	0	6	0.3	0.5	224	55	7.6	34	0	58	3	5	58	1.7			Albumin	g/L		26-33			MCV (fL )	60-77
H6	9.1	2.3	0	6.2	0.3	0.2	348	43	6.7	26	0	68	4	2	68	2.6			Glucose	mmol/L		3.6-6.5			MCH (pg)	19-23
H7	12.6	3	0	7	0.8	1.6	277	50	7	30	0	66	1	3	66	2.2			AST	U/L		-82			MCHC (g/l)	320-360
H8	9.2	2.9	0	5.8	0.4	0.1	278	53	7.3	31	0	64	4	1	64	2			ALT	U/L		-88			Leucocytes (xE9/l)	6-17
HI1	13.1	3.7	0	8.1	0	0.9	239	53	7.4	28	0	62	4	6	62	2.2			γGT	U/L		-6			Seg.granulocytes (%)	60-70
HI2	7.7	3	0.1	4.6	0	0.2	193	47	6.9	39	0	58	2	1	58	1.4			ALP	U/L		20-156			Nonseg.granulocyte (%)	0-1
HI3	10.3	2	0	8	0	0.4	318	51	7.1	20	0	75	3	4	75	3.7			CK	U/L		-160			Lymphocyte %	12_33
HI4	12.7	4.5	0	7.7	0	0.4	224	56	7.6	36	0	61	0	3	61	1.6			LDH	U/L		45-233			Monocyte %	3_10
HI5	14.8	5.3	0	8.9	0.1	0.5	282	52	7.1	36	0	60	1	3	60	1.6			αAmilase	U/L		-1600			Eosinophil %	2_10
HI6	12.2	4.1	0.1	7.5	0	0.4	411	46	7.1	34	1	58	2	3	59	1.7			Lipase	U/L		13-200			Thrombocytes (xE9/l)	200-700
HI7	13	4	0	7.6	0	1.1	260	51	7.4	31	0	59	1	9	59	1.9			Cholesterol	mmol/L		3.5-7.1
HI8	9.4	3.4	0	5.5	0	0.4	222	53	7.3	37	0	59	0	4	59	1.5			Triglyceride	mmol/L		0.2-1.3
Diseased	day 1																		CRP	mg/L		0-10.7
BK1	19	0.5	0.4	15.3	2.3	0	36	23	3.3	5	2	81	27	0	83	16.6
BK2	7.3	1.7	0.1	5.1	0.3	0	25	32	4.6	24	2	70	4	0	72	3
BK3	9.3	1.7	0	7.5	0	0	66	39	6.5	19	0	81	0	0	81	4.2
BK4	3.7	0.6	0	2.7	0.3	0	31	41	5.6	17	0	75	8	0	75	4.4
BK5	3	0.3	0	2.7	0	0	23	30	4.7	11	0	89	0	0	89	8
BK6	32.2	6.4	0.3	26.7	1.3	0	26	31	4.4	20	1	83	4	0	84	4.2
BK7	13.3	4.1	0.1	6.7	2.3	0	21	19	2.5	31	1	51	17	0	52	1.7
BK8	2.3	0.6	0	1.7	0	0	2	41	5.9	27	0	73	0	0	73	2.7
BK9	15.2	0.2	0.5	14.5	0	0	188	35	35	1	3	96	0	0	99	99
BK10	4	0.8	0	3.2	0	0	24	29	4.1	19	0	81	0	0	81	4.2
BK11	5.7	0.6	0.7	3.9	0	0.5	80	26	4	10	13	69	0	8	82	8.2
BK12	16	2.5	0	12.3	1	0.2	73	39	5.9	16	0	77	6	1	77	4.8
BK13	21.8	7.8	6.1	6.3	1.5	0	88	30	4.7	36	28	29	7	0	57	1.6
BK14	9.3	1.5	0.9	6.8	0	0	130	21	3	17	10	73	0	0	83	4.6
BK15	1.6	0.5	0	1.1	0	0	14	16	2.1	30	0	70	0	0	70	2.3
BK16	14.6	2.3	0.1	11.8	0	0.3	116	34	5.1	16	1	81	0	2	82	5.1
BK17	2.9	0.5	0	2.9	0	0	78	38	5.6	19	0	81	0	0	81	4.2
BK18	13.2	2.7	0	9.9	0.1	0.4	62	25	4	21	0	75	1	3	75	3.5
B1	2.5	0.1	0.1	2.4	0	0	62	41	5.9	4	2	94	0	0	96	23.5
B2	4.5	1.9	0.1	1.8	0.2	0	68	11	1.6	43	3	40	4	0	43	0.9
B3	6.7	1.8	0	4.9	0	0	39	36	5.6	27	0	73	0	0	73	2.7
B4	5	1.4	0.1	3.5	0	0	30	20	3	27	2	70	10	0	72	2.5
B5	4.4	0.5	0	3.9	0	0	12	42	5.9	11	0	89	0	0	89	8
B6	5.9	1.1	0	4.6	0	0	43	44	6.1	20	0	79	1	0	79	3.9
B7	5	1.5	0	3.4	0	0	56	30	4.7	30	0	69	1	0	69	2.3
B8	9.9	2.3	0	7	0.5	0.1	11	30	4.9	23	0	71	5	1	71	3
B9	5	1.4	0	3.8	0	0	24	40	5.6	27	0	73	0	0	73	2.7
B10	8.1	0.5	0	7.6	0	0	18	40	5.5	6	0	94	0	0	94	15.6
B11	10	3.5	0	6.4	0.1	0	44	30	4.6	35	0	64	1	0	64	1.8
B12	4.2	0.2	0	3.9	0	0	48	46	6.3	6	0	93	1	0	93	15.5
B13	10.7	4.5	0.2	5.9	0.1	0	22	31	4.6	42	2	55	1	0	57	1.3
Diseased	day 7
BK1	45	0.9	4	31	9	0	50	19	2.8	2	9	69	20	0	78	39
BK2	15.9	3.8	0	10.3	1.7	0	338	37	5	24	0	65	11	0	65	2.7
BK3	23	1.8	0	19.3	1.4	0.5	294	46	6.3	8	0	84	6	2	84	10.5
BK4	12.5	2.5	0	6.8	3	0.1	192	37	5.1	20	0	55	24	1	55	2.7
BK5	14.4	2.6	0	10.9	0	0.8	371	36	5.6	18	0	76	0	6	76	4.2
BK6	6.5	1.8	0	4.7	0	0	475	40	5.6	27	0	73	0	0	73	2.7
BK7	17.9	0.4	0	15.8	1.8	0	358	27	3.6	2	0	88	10	0	88	44
BK8	5.8	1.1	0.1	3.9	0	0.7	110	50	7	20	1	68	0	12	69	3.4
BK9	7.5	1.2	0	4.8	1	0.4	214	45	6.2	16	0	64	14	6	64	2.6
BK10	17.7	4.2	0	8.8	2.5	2.1	734	31	4.3	24	0	50	14	12	50	2
BK12	28.3	9	0	1.4	0.3	2.2	69	42	6.5	32	0	59	1	8	59	1.8
BK13	39	9.7	0.4	28.4	0	0.4	523	28	3.8	25	1	73	0	1	74	2.9
BK14	6.7	1.3	0	5.1	0	0.1	617	40	5.3	20	0	77	1	2	77	3.8
BK15	8.1	3.1	0	3.8	0	1	304	41	6.2	39	0	48	0	13	48	1.2
BK16	1	0.9	0	0.1	0	0	42	27	4	90	0	10	0	0	10	0.1
BK17	29.6	6.5	8	14.8	0.3	0	128	17	2.6	22	27	50	1	0	77	3.5
BK18	42.8	3	10.2	28.7	0.9	0	265	26	3.9	7	24	67	2	0	91	13
B1	7.6	2.3	0	4.4	0.4	0.3	273	55	7.8	31	0	59	6	4	59	1.9
B2	6.8	2.4	0.7	42	0	0.1	397	33	4.5	35	1	62	0	2	63	1.8
B3	6	1.8	0	3.2	0.1	0.8	384	43	6.6	31	0	54	1	14	54	1.7
B4	11.9	6.9	0	4.5	0	0.5	348	37	5.3	58	0	38	0	4	38	0.8
B5	11.9	3.2	0	7.9	0	0.7	332	52	7	27	0	67	0	6	67	2.5
B6	9.5	2.6	0	5.5	0.6	0.6	291	53	7.2	28	0	58	6	8	58	2.1
B7	7	2.4	0	4.3	0	0.3	308	59	8.8	34	0	61	0	5	61	1.8
B8	19.1	6.9	0	10.9	0.6	0.8	316	43	6.1	36	0	57	3	4	57	1.6
B9	10.6	2.2	0	7.8	0.3	0.2	276	45	6.4	21	0	74	3	2	74	3.5
B10	12.5	4.6	0	7.5	0	0.4	110	45	6.1	37	0	60	0	3	60	1.6
B11	14.3	3.2	0.1	9	1.4	0.4	317	44	6.7	23	1	63	10	3	64	2.7
B12	12.5	3.2	0	7.6	0.1	1	322	50	6.9	26	0	61	1	12	61	2.3
B13	15.4	7.4	0	6.1	0.3	1.5	269	34	4.8	48	0	40	2	10	40	0.8
